# Supplementary material for: Machine Learning-Based Algorithm for Tacrolimus Dose Optimization in Hospitalized Kidney Transplant Patients
Source: Diagnostics (Basel). 2025 Nov 21;15(23):2948. doi: 10.3390/diagnostics15232948 (PMC12691189; doi:10.3390/diagnostics15232948)
Supplement: Supplementary file 1 [file diagnostics-15-02948-s001.zip]

Archive with 2 entries (2 files):
- HQJMH_4_4_Supplemen_Table S1_20250929.pdf
- Supplement_Table S2_20251105_UPLOAD.pdf
